# Supplementary material for: Requirements for a Bespoke Intensive Care Unit Dashboard in Response to the COVID-19 Pandemic: Semistructured Interview Study
Source: JMIR Hum Factors. 2022 Apr 13;9(2):e30523. doi: 10.2196/30523 (PMC9009380; doi:10.2196/30523)
Supplement: Multimedia Appendix 1 [file humanfactors_v9i2e30523_app1.xlsx]

## Sheet: Appendix 1
	Code tree classification of dashboard information preferences (96 codes)
	IT preferences	Patient management preferences (Clinical)	Patient management preferences (Operational)
	Alerts on clinical deterioration and abnormal values (visibly highlighted)	Alert abnormal values (visibly highlighted)	Alerts for pending daily prone and supine ventilation sessions for COVID-19 patients
	Alerts on pending targets	Alert after 7-10 days of static oxygen so CTPA scan can be performed	Alerts on deviation from practice
	App format	Alert pending tasks on collaborative PAN Bristol check list in response to COVID-19 with visual prompts	Alerts on pending safety tasks of nursing staff
	Customised dashboard	Alert pending tests specific for COVID-19 patients with visual prompts	Duration of prone ventilation sessions for COVID-19 patients
	Data input	Alerts on clinical deterioration in real-time for patients from all units	Number of prone ventilation sessions for COVID-19 patients
	For iPad use	Alerts on pending procedures	Overview (general) of ward patients' condition
	Graphics data view	Blood pressure level	Overview of bed layout
	Instant access to patient summary	C-reactive protein (inflammation marker)	Overview of number of dialysed patients
	Inter ICU staff communications	Customised dashboard with instant access to patient summary and indicators of patient clinical condition	Overview of nurse location and their allocated patient
	Interoperability	Daily record of number and absorption of nutrition calories	Overview of patient acuity and dependency
	Large screen (ward view)	D-dimers (blood clotting marker)	Overview of patient care issues in other units
	Mobile solution	Ferritin (inflammation marker)	Overview of patient numbers, dependency, and their allocated nursing staff by the hour
	Multifunctionality	Glasgow coma score	Patient Flow info (admission, discharge & referral)
	Overview of bed layout	Inflammatory markers for COVID-19 patients	Patient Safety Parameters
	Overview of nurse location and their allocated patient	Infusion rates of vasopressors	Simultaneous display of clinical and safety parameters
	Real-time data	Intracranial pressure	Simultaneous display of patient location, clinical and safety parameters
	Relevant handover info taken from CIS	Lymphocyte count (inflammation marker)
	Retrievable data	Overview of COVID-19 status
	Simple and complete display of patient data	Overview of FIO2 for COVID-19 patients
	Simultaneous data display	Overview of key parameters for handover
	Trends view	Overview of PEEP for COVID-19 patients
	Trends view in figures, not charts	Overview of VT for COVID-19 patients
	Up to date software	Oxygen level
	Use previous obvs data to predict potential COVID-19 patient numbers that will require intensive care	Oxygen supply level for personalised care
		Patient Safety Parameters
		Peak airway pressure
		Peak airway pressure for COVID-19 patients
		PEEP pressure
		Pending tests specific for HLH patients
		Personalised parameters and graphs for each ICU patient
		PF ratio
		Plateau pressure
		Plateau pressure for COVID-19 patients
		Platelet count (inflammation marker)
		Procalcitonin levels (inflammation marker)
		PSI count (inflammation marker)
		Record of FIO2
		Relevant handover info taken from CIS
		Simultaneous display of clinical and safety parameters
		Simultaneous display of patient location, clinical and safety parameters
		SOFA score
		Tidal volume size
		Trends in ventilation
		Trends of blood markers for COVID-19 patients
		Trends of blood pressure level
		Trends of daily blood markers
		Trends of fluid balance
		Trends of hourly intracranial pressure
		Trends of hourly oxygen consumption
		Trends of hourly oxygen level
		Trends of inflammatory markers for COVID-19 patients
		Trends of oxygen levels
		Trends of vasopressor requirements
		Trends oxygen levels for COVID-19 patients
		Type of ventilation
		White cell blood count (inflammation marker)
