# Supplementary material for: Requirements for a Bespoke Intensive Care Unit Dashboard in Response to the COVID-19 Pandemic: Semistructured Interview Study
Source: JMIR Hum Factors. 2022 Apr 13;9(2):e30523. doi: 10.2196/30523 (PMC9009380; doi:10.2196/30523)
Supplement: Multimedia Appendix 2 [file humanfactors_v9i2e30523_app2.xlsx]

## Sheet: Appendix 2
	Code tree classification of concerns about dashboard use (24 codes)
	Concerns on dashboard design	Operational concerns
	Dashboard on large screens are quite hardware dependent	Information overload
	Difficulty to establish criteria for patient discharge	No common working area available to display large screen for the 4 ICU units
	Difficulty to establish time thresholds of trends	Overcomplicating ICU work
	Difficulty to establish trigger parameters	Potential failure of warnings for pending targets
	Difficulty to obtain data for dashboard from a paper-based system	Use of dashboard on iPads is optional so not all staff will get immediate info
	Difficulty to personalise parameters and graphs for each ICU patient	Use of dashboard on iPads is time consuming
	Oversimplified patient info	Use of dashboard on mobile phones is optional so not all staff will get immediate info
	Duplication of info	Use of dashboard on mobile phones is time consuming
	Separate dashboard display per unit impedes overview of situation in other units	Different IT expertise levels amongst ICU staff
		Exhausted Junior Doctors do not register detailed patient info
		Free text notes for nurses handover might delay handover
		Risk of infection by using iPads in non-COVID-19 areas
		Staff are unlikely to notice data on small screens
		Staff expectations on revolutionary changes to digital system are too high
		Time constrains (to update data records)
